# Supplementary material for: Neoadjuvant treatment of Dermatofibrosarcoma Protuberans of pancreas with Imatinib: case report and systematic review of literature
Source: Clin Sarcoma Res. 2014 Aug 6;4:8. doi: 10.1186/2045-3329-4-8 (PMC4179866; doi:10.1186/2045-3329-4-8)
Supplement: Additional file 1 — Summary of studies of pancreatic metastases in patients with Dermatofibrosarcoma Protuberans. [file 2045-3329-4-8-S1.xlsx]

## Sheet: DFSP and Pancreas
Table 1 Summary of studies of pancreatic metastases from DFSP
Author	Journal	Article Type	Year of Publication	Age (Years)	Sex	Primary tumor location/Size	Treatment of Primary	Pathology	Time to pancreatic metastases	Metastatic tumor	Treatment of metastatic tumor	Pathology of metastatic tumor	Follow up	Imatinib use
Dhir et al	Current Study	Case Report	2014	31	Male	Chest/Shoulder	Excision with microscopic positive margins.	DFSP - 22x 18x 9.5 cm mass	22 months	23 cm uresectable metatasis to pancreas invading stomach, spleen, adrenal gland.	18 months of Imatinib then enbloc resection of pancreas, stomach, spleen, adrenal gland Fig. 3	DFSP - Pre-imatinib - Fibrosarcomatous type, COL1A1- PDGG translocation positive. CD 34 staining and loss of tumor suppressor p53. Post - imatinib - Tumor composed of hyalinized/myxoid fibrous tissue positive for CD 34 and t(17:22)	NED 14 months then developed nodal recurrence. Imatinib restarted and remains NED now 5 years from diagnosis.	Yes
Murata et al	International Journal of Dermatology	Case Report	2014	50	Male	Sessile, ulcerated, elastic tumor in left mid abdominal wall (14 x 11 x 7 cm)	Wide excision with at least 8 mm margin	DFSP - Fibrosarcomatous variant. Strongly positive for CD34 and storiform pattern in the superficial part. Weakly CD 34 positive with herringbone pattern of spindle shaped cells in deep part of tumor. MIB-1 index upto 25%	6 months from primary resection	26 mm tumor detected in pancreatic tail on CT scan	Laparoscopic removal of tumor in pancreatic tail	Herringbone pattern and weak CD34 staining similar to	6 months without any signs of recurrence	No
Yokoyama et al	Journal of Gastroenterology	Case Report	2004	49	Female	Giant DFSP tumor in the lower left abdomen	Excision of tumor and reconstruction using myocutaneous flap from left thigh. Adjuvant radiation (50 Gy).	DFSP with fibrosarcomatous areas and herring bone pattern. High proliferative acitivity with positive staining for Ki67, 25 mitoses/10 HPFs. Loss of CD34	10 months from primary resection	10 cm tumor in the pancreas and large lesion in left gluteus maximus muscle	Total pancreatectomy with resection of 3 cm segemnt of pancreatic vein and end to end anastomosis, resection of left gluteus maximus mass. Pancreatic tumor size 10 x 5 x 5 cm	DFSP with fibrosarcomatous areas. Spindle cells arranged in storiform and herringbone pattern. Tumor cells had invaded the pancreatic parenchyma and portal vein. Pancreatic mass - 30 mitoses/10 HPF. Gluteus maximus mass 25 mitoses/10 HPF	7 months without any evidence of recurrence	No
Minter et al	Journal of Surgical Oncology	Case Report	2003	29	Female	Right shoulder lesion present for several years but rapid enlargement prior to presentation	Excision with split thickness skin grafting. Tumor size 3.5 x 3.5 x 2.1 cm. Specimen size 10 x 9.5 x 1.2 cm	DFSP with Fibrosarcomatous component. Superficial compoenent - bland spindle cells arranged in storiform pattern, strongly positive for CD 34 and weak p53 staining. Deep circumscribed nodule (80% of the tumor) - long fascicles of larger and pleomorphic cells, weakly positive for CD 34 and 20% cells positive for p53 positive. Margins - peripheral -> 2 cm, deep margin < 2 mm from fibrosarcomatous c…	2 years	6 cm mass in pancreas/lesser sac on CT scan	Pancreaticoduodenectomy. Mass size 6 x 5.5 x 5.5 cm	DFSP with fibrosarcomatous areas - histologically and immunohistochemically similar to shoulder tumor. Mitotic rate >10 per 10 HPF	Not mentioned	No
Onoda et al	Acta Pathologica Japonica	Case Report	1990	36	Male	Right upper arm lesion present since the age of 15	Initial incisional biopsy in 1991. Patient did not return to clinic for 16 months. Excision of tumor in August 1982 - size 2.5 x 2.3 cm. Local recurrence in July 1986 - wide excision - size of tumor 4 x 3 cm	Initial incisional biopsy - storiform pattern with 2 mitoses/10 HPFs. Total resection skin specimen August 1982 - Storiform pattern +/- herringbone pattern with 9 mitoses/10 HPFs. July 1986 resection specimen - herringbone pattern with 13 mitoses/10 HPFs	7 years, 1998. Initial bilateral lung metastases (right lung 1.4 cm & 8.5 cm, left lung 11 cm) and gluteal metastases (3.5 x 2 cm) excised. Pathology of lung metastases - herringbonr pattern with 9 mitoses/10 HPFs. Presented with headaches in late 1998 and found to have brain metastases on CT scan. Subsequently died. Autopsy revealed two large metastatic foci in both cerebral hemisheres. Also rev…					No
