# Supplementary material for: Neoadjuvant treatment of Dermatofibrosarcoma Protuberans of pancreas with Imatinib: case report and systematic review of literature
Source: Clin Sarcoma Res. 2014 Aug 6;4:8. doi: 10.1186/2045-3329-4-8 (PMC4179866; doi:10.1186/2045-3329-4-8)
Supplement: Additional file 2 — Summary of case reports utilizing Imatinib for the treatment of patients with Dermatofibrosarcoma Protuberans. [file 2045-3329-4-8-S2.xlsx]

## Sheet: Sheet1
Table 2- Summary of case reports utilizing Imatinib for the treatment of patients with Dermatofibrosarcoma Protuberans
Authors	Year	Journal	Type	Total patients	Location	Histologic Subtype	Locally advanced primary	Local Recurrence	Metastatic	Pre Imatinib Characterization	Post imatinib response	Reported response	Molecular characteristics	Dose	Duration of neoadjuvant/palliative therapy	Adjuvant treatment	Follow up
Rubin et al	2002	Journal of Clinical Oncology	Case report	1	Primary - Right thigh. Metastasis - Right paravertebral T12 to L3	DFSP - myxoid stroma in primary tumor	-	-	Yes	MRI 21 cm (Craniocaudal) x 6 cm (transverse) x 8 cm (Anteroposterior)	MRI 17cm x 2.5 cm x 2.5 cm	Partial response (75%)	CD34+, 4 mitoses/10 HPF, -ve for t(17:22), Translocation of PDGFB with an unidentified partner	400 mg BID	4 months	-	Not mentioned
Baars et al*	2003	Ned Tijdschr Geneeskd	Case report	1	Multiple lung metastases. Previous primary - scalp	DFSP	-	-	Yes	Multiple lung nodules	Decrease in size and number of lung nodules	Partial response	Not mentioned	400 mg/day increased to 600 mg/day later	6 months	-	6 months from the start of imatinib
Mizutani et al	2004	British Journal of Dermatology	Case report	1	Multiple lung metastases. Primary - subcutaneous tumor in the lumbar area	DFSP	-	-	Yes	Multiple PET avid lung nodules	Decreased size and uptake of the lung nodules	Partial Response	RT PCR confirmed COL1A1-PDGFB fusion gene	400 mg/day	3 months	-	-
Labropoulos et al	2005	Anti-cancer Drugs	Case report	1	Primary and recurrent (Upper back and right axilla), metastases (Lung)	DFSP - Classic (primary), Fibroscarcomatous (local recurrence and axillary recurrence)	-	Yes	Yes	CT scan - 2 x 2.4 cm nodule in the right upper back and 3 pulmonary nodules biggest being 8 mm	At 1 month - complete clinical disappearance of the back lesion. At 3 months - CT scan shows disappearance of the three lung nodules	Complete clinical response	CD 34+, vimentin +, PDGFB FISH +, Ring chromosome +	400 mg/day	20 months	-	20 months
Kasper et al	2006	Anti-cancer Drugs	Case report	1	Primary - Scalp - resected 22 times. Metastases - duodenum and retroperitoneum	DFSP	-	-	Yes	CT scan - mesenteric mass 10 x 8 x 11cm. PET avid - SUV 11.8	CT scan at 1 month - 9 x 6.6 x 9.2 cm. PET at 3 months - 4.7	Partial Response	CD34+	400 mg/day. Dose increased to 400 mg BID after 7 days	3 months	-	-
Bigby et al	2006	Journal of Cutaneous Pathology	Case report	1	Primary - Right chest wall. Metastases - Lung and bilateral breasts	DFSP	-	Yes	Yes	Lung nodules and right breast metastases	Lung nodules in remission but increase in size of breast metastases after 9 months of Imatinib	Partial Response	CD 34+, variant ring chromososme with cryptic rearragement between chromosome 17 and 22	400 mg/day	2 years	-	2 years
Mehrany et al	2006	Dermatologic Surgery	Case report	1	Left cheek	DFSP	Yes	-	-	Clinical exam - 7 x 4.5 cm in size (MRI demonstrating involvement of muscles of facial expression)	Clinical exam - 4.5 x 2.1 cm (Final pathology - 6 x 3.3 cm	Partial Response	CD 34 +	400 mg BID	24 months	-	42 months from diagnosis and 18 months from the time of surgical resection
Savoia et al	2006	Dermatologic Surgery	Case report	1	Anterior chest	DFSP	Yes	-	-	Clinical Exam - 15 x 9 cm plaque of the skin. Thickness assessed by Ultrasound (US) - 26 mm	Significant clinical improvement. US thickness decreased to 4 mm. Significant decrease in FDG uptake on PET scan	Partial Response	Positive for CD 34, CD 117, vimentin and negative for factor VIII	400 mg/day	11 months (3 months followe by a break for 2 months and then 8 months continuous treatment)		-
George et al	2007	Community Oncology	Case report	1	Mons Pubis	DFSP	Yes	-	-	10 x8 cm sized diffuse area of erythematous induration	Within 10 days of starting Imatinib a complete clinical response was noted	Complete clinical response	Not mentioned	400 mg twice daily - reduced to 300 mg twice daily	51 months	-	51 months. No evidence of disease
Wright et al	2007	Dermatologic Surgery	Case report	1	Vertex of scalp	DFSP	-	Yes	-	3 nodules each 1.5 to 2 cm	Partial response	Partial Response	Not tested	400 mg/day	5 months	none	16 months
Lemm et al	2008	Oral Maxillofac Surg	Case report	1	Right frontoparietal scalp	Fibrosarcomatous DFSP	Yes	Yes	-	CT scan 40 x17 mm	CT scan 15x4 mm	Partial response (60%)	CD34+, COL1A1-PDGFB -ve	Imatinib started at 400mg/day --> 600mg/day in 2 weeks --> 800mg/day in another 2 weeks	3 months	6 months of Imatinib	6 months
Marakovic et al	2008	J Neurooncol	Case report	1	Primary - Right parietal region. Metastases - Right frontal lobe and right lung (middle lobe)	DFSP	Yes	Yes	Yes	-	None	Progressive disease	unknown	-	-	2 months	Died 2 months after starting on imatinib
Wang et al	2009	European Journal of Cancer Prevention	Case report	1	Left shoulder primary, locally recurrent and metastatic disease to right axilla and lungs	DFSP	-	Yes	Yes	CT scan with multiple bilateral lung nodules. Clinically - 5 cm recurrent nodule at the site of primary tumor	Marked decrease in site of recurrent tumor, partial remission of lung nodules on CT	Partial Response	CD34 and Vimentin positive	400 mg /day for 18 month and then progressive disease and dose increased to 400 mg BID	1 month	20 months (17 months of 400mg/day and then 400mg BID)	21 months since the start of Imatinib
Fave et al	2010	Journal of European Academyof Dermatology and Venerology	Case report	1	Left groin	DFSP	Yes	-	-	Multiple papulo-nodular lesions merging into a wide plaque	Tumor became surgically resectable	Partial response	Not mentioned but confirmed by immunohistochemistry	400 mg/m2/day	9 months	-	3 months since stopping imatinib
Mattox et al	2010	Journal of Neurosurgery	Case report	1	Left posterior occipital scalp	DFSP	-	Yes	-	6 cm intensely red friable mass on the left posterior occipital scalp	Firm 3 cm mass that was less friable	Partial response	Ring chromosome consisting of translocation of chromosome 17 and 22	400 mg BID	6 weeks	3 months. Developed ditant recurrence requiring sunitinib followed by dasatinib and bevacizumab therapy	2.5 years
Chawla et al	2011	Ophthalmic Plastic and Reconstructive Surgery	Case report	1	Bilateral eyelids	DFSP	-	Yes	-	Multiple bilateral recurrent nodules	Continued to have recurrences	Progressive disease	Vimentin positive, CD34 focally positive	400mg /day	-	Duration unknown	Duration not mentiond. Progressive disease at follow up.
Agbetiafa et al*	2012	Nouvelles Dermatologiques	Case report	1		DFSP						Partila response
Kreze et al	2012	Case Reports in Medicine	Case report	1	Primary - Left inguinal/suprapubic region. Metastasis - Right thyroid lobe and lungs	DFSP - Fibrosarcomatous type	-	-	Yes	Large, prominent, markedly firm, mildly painful lump on the right side of neck (voluminous goiter right side, 2 lung metastases)	Imatinib given after surgical resection of metastases (right hemithyroidectomy and removal of bilateral lung metastases - total of four)	-	Vimentin positive, CD34 focally positive, CD 117 negative, marked mitotic activity, epitheloid - more spindle shaped features	Not mentioned	-	Duration unknown	Duration not mentioned. Condition of patient good. Treated with Imatinib, doxorubicin and ifosfamide
Vagholkar et al	2012	The Internet Journal of Oncology	Case report	1	Right infracalvicular region	DFSP	-	Yes	-	Multiple exophytic lesions	Imatinib given after surgical resection with clear margins	-	-	Not mentioned	-	2 months and continuing	2 months
Hong et al	2013	Plos One	Case report	1	Metastases - lung and paraspinal region. Primary left thin.	DFSP	-	-	Yes	Bilateral lung metastases - largest in the RUL, paraspinal mass L3-L4 (above the site of previous metastatic paraspinal mass resection)	-	Partial response at 4 months followed by	COL1A1-PDGFB fusion gene +,	400 mg/day followed by 800 mg/day once resistance developed	Palliative therapy for ~9 months	-	Died after approximately 9 months of imatinib therapy
Jeon et al	2013	The Journal of Dermatology	Case report	1	Left proximal index finger and web space	DFSP	-	Yes	-	Maximum tumor size of 1.9 cm by MRI	Complete radiologic disapperance of tumor by MRI	"marked reduction of tumor"	CD 34+, COL1A1-PDGF b + by mutation analysis	400 mg BID for 3 months and 400mg daily for 2 months	5 months. Reponse evaluated at 9 months	-	-
Kamar et al	2013	Clinical Sarcoma Research	Case report	1	Left shoulder lesion with local recurrence when imatinib was started	DFSP	-	Yes		Multifocal disease on upper torso, shoulder and neck	-	Partial response	CD 34 + except on the third biopsy which revealed cellular pleomorphism and lack of CD34 suggestive of fibrosarcomatous transformation	400 mg/day increased to 800mg/day when resistance developed. Started in sorafenib when progression detected	Palliative therapy with imatinib for 2 years	-	Progression after being stable on imatinib for 2 years
Wicherts et al	2013	World J of Surgical Oncology	Case report	1	Right periclavicular region	DFSP	Yes	Yes	-	-	-	"marked tumor response"	t(17;22) +, CD34 +	400 mg/day	6 months	Intended (2 years)	-
Dhir et al	2014	Current study	Case report	1	Primary - Chest/Shoulder. Metastases - Pancreas	DFSP - Fibrosarcomatous type	-	No	Yes	Unresectable masss on CT scan Fig 1a. Spindle cell tumor histologically Fig 2a	Locally advanced tumor radiographically but resctable with left upper abdomen exenteration Fig 1b. Histologically myoid changes etc (Figure 2b)	Partial response (>50%)	t(17;22) +, CD34 +. Fibrosarcomatous dedifferentiation	400 mg BID	18 months	6 months of Imatinib	NED 14 months then developed nodal recurrence. Imatinib restarted and remains NED now 5 years from diagnosis.
*Full text not available
