# Supplementary material for: Neoadjuvant treatment of Dermatofibrosarcoma Protuberans of pancreas with Imatinib: case report and systematic review of literature
Source: Clin Sarcoma Res. 2014 Aug 6;4:8. doi: 10.1186/2045-3329-4-8 (PMC4179866; doi:10.1186/2045-3329-4-8)
Supplement: Additional file 3 — Summary of case series utilizing Imatinib for the treatment of patients with Dermatofibrosarcoma Protuberans. [file 2045-3329-4-8-S3.xlsx]

## Sheet: Sheet1
Table 3- Summary of case series utilizing Imatinib for the treatment of patients with Dermatofibrosarcoma Protuberans
Authors	Year	Journal	Type	Total patients	Location	Histologic Subtype	Locally advanced primary	Local Recurrence	Metastatic	Pre Imatinib Characterization	Post imatinib response	Reported response	Molecular characteristics	Dose	Duration of neoadjuvant/palliative therapy	Adjuvant treatment	Follow up
Maki et al	2002	International Journal of Cancer	Case series	2	Patient 1 - primary (scalp), metastases - lung. Patient 2 - primary (right shoulder), metastases - lung	DFSP - with fibro-sarcomatous transformation	-	Yes	Yes	Patient 1 - Locally recurrent nodules and mass in the RLL of lung. Patient 2 - Locally recurrent tumor, lung mets, right paratracheal mass causing SVC syndrome	Patient 1 - Transient response with rapid diseas progression and death. Patient 2 - Partial response to therapy after 2 months with shrinkage of lung mets and resolution of SVC syndrome	-	Patient 1 - postive for vimentin. Negative for CD34,cytokeratins, desmin, smooth muscle antigen, S-100, CD34, CD117. 2 Ring chromosomes. Patient 2 - positive for CD34 and vimentin. Negative for S-100, keratins, CD117	400 mg/day	Patient 2 - 6 months	-	Patient 1 - until death. Patient 2 - 6 months
Kerob et al	2008	Journal of Clinical Oncology	Case Series	Patient 1	Patient 1 - Hemifacial and periorbital region.	DFSP - grade 3 fibrosarcoma	Yes	-	-	10 cm deeply infiltrating mass	Clinical complete response after 17 months of Imatinib	Clinical complete response	Rign chromosome and FISH confirmed t(17:22) translocation	800 mg/day--> decreased to 600 and then 400mg/day due to grade 1 nausea and grade 3 creatine phosphokinase elevation	17 months	-	17 months
				Patient 2	Right flank	DFSP - grade 3 fibrosarcoma	Yes	-	-	Unresectable mass in the right flank	Regression of more than 90% of tumor	Partial clinical response	Positive for t(17:22)	800 mg/day	7 months	-	-
				Patient 3	Left leg	DFSP - grade 3 undifferentiated pleomorphic sarcoma	-	Yes	-	Left leg mass	-	Disease progression	CD 34 negative, COL1A1-PDGF negative	800 mg/day	1 mot	-	-
Han et al	2009	Arch Dermatol	Case Series	4	Scalp, abdomen, thigh, ankle	DFSP	2 patients	2 patients	No	X axis 2 to 8.6 cm. Y axis 2.7 to 14 cm.	X axis 1.2 to 5.5 cm. Y axis 1.7 to 15.4 cm	All patients responded - (Average size reduction 36.9%)		800 mg/day in 2 patients, Other 2 had 600mg/day and 400mg/day	Median - 3months		All patients disease free at 1.5 to 4 years
Llombart et al	2009	Histopathology	Case Series	Patient 1	Initial priamry - Back. Local recurrence x 2. Metastases in the left posterior perineum, two pulmonary nodules and a testicular nodule at the time of second local recurrence	DFSP - Fibrosarcomatous type	-	Yes	Yes	Pulmonary nodule	Marked decrease in size of pulmonary nodules after 4 months but progression after 10 months	Partial response	Positive for CD 34 and COL1A1-PDGFB fusion transcripts	400 mg/day. Dose increased to 800mg/day after progression at 10 months	10 months	-	Patient died 12 months after initiation of treatment. Developed pneumonia after disease progression.
				Patient 2	Right cheek	DFSP - Fibrosarcomatous type	Yes	-	-	MRI - subcutaneous tumor 80 x 60 mm in size that reached submucosal layer of oral mucosa	MRI 4 months later revealed reduction in tumor size of >50%	Partial response	Positive for	400 mg/day	1 year	1 year	Total 3 years. 1 year neoadjuvant treatment. 1 year adjuvant treatement after sugical removal. 1 year after completion of imatinib - no evidence of disease.
Edelweiss et al	2010	American Journal of Surgical Pathology	Case Series	1/13 patients received imatinib	Rt labium majus	DFSP	-	Yes	-	Local recurrence 48 months from initial resection --> WLE with + margin--> local recurrence at 60 months --> Wide local excision resulted in + margin.	NED at 72 months	Complete clinical response	CD 34+, IHC positive for PDGFRB	-	-	Duration unknown	72 months s/p imatinib
Neves et al	2010	Pigment Cell and Melanoma Reseearch	Case Series (Conference Abstract, Melanoma 2010 Congress, Sydney 2010)	6	Head and Neck	DFSP	6	-	-	-	-	Excellent partial response	FISH positive for t(17:22)	Not mentioned	6 cycles (6 months)	-	Not mentioned
Sanmartin et al 2010	2010	Journal of American Academy of Dermatology	Case Series ( Conference Abstracts, 68th Annual Meeting of the American Academy of Dermatology)	6 patients with locally advanced disease	Not mentioned	DFSP	Yes	-	-	-	Clinical and radiologic resonse to Imatinib but not complete response	Partial response (6/6)	Postive for t(17:22)	400 mg/day	1 year	-	Mean follow up 32 months with recurrence detected in 1 patient
Stacchiotti et al	2010	International Journal of Cancer	Case series	4 patients treated with Imatinib	Trunk (4/4)	DFSP - Fibrosarcomatous type	1 patient	-	3 patients (lung, CNS, abdomen and Soft tissue)	Size 5-8 cm. Unknown in 1 patient	-	Partial response 4/4. Short lived	COL1A1-PDGFB fusion gene +,	400 mg/day	Median duration 4 months	1 patient received 6 months of adjuvant therapy after surgery	Median Follow up 22 months from definitive surgery
Elrafei et al	2011	Journal of Clinical Oncology	Case Series (Conference Abstract, ASCO Annual Meeting 2011)	2 Patients	Primary tumors - Shoulder mass, Abdominal mass	DFSP - Fibrosarcomatous type	Yes	-	-	Patient 1 - Shoulder mass. Patient 2 - abdominal wall mass	Patient 1 - subjective response, RECIST Stable disease, PET activity - underwent surgical resection. Died later of brain mets. Patient 2 - RECIST Stable disease, PET avidity after 4 months of Imatinib 400 mg per day. Imatinib increased to 800 mg per day - underwent resection but progressive disease to lungs and lymph nodes	Stable disease 1/2. Progressive disease 1/2	PDGF rearrangement	400 mg per day increased to 800 mg to 1600 mg	Patient 1 - 29 months. Patient 2 - 4 months	-	First patient died at 32 months. Second patient died at 20 months from the time of presentation.
Fields et al	2011	Annals of Surgical Oncology	Case series	6 patients (2 patients treated with IM and conventional chemotherapy, 4 patients treated with Tyrosine kinase inhibitors with imatinib as first line agent)		DFSP		2	4			Partial response 5/6 (83%)					Duration of response varied from 6 - 36 months
Rutkowski et al	2011	Journal of European Academyof Dermatology and Venerology	Case Series (patients not included in clinical trials)	15	Trunk (10/15), Head (3/15), Extremities (2/15)	DFSP (Classic 8/15 -53%, Fibrosarcomatous type 7/15 - 47%)	5 patients	4 patients	6 patients (2 lungs, 2 soft tissue, 2 lymph nodes)	-	-	Partial response 11/15 (73%), Stable disease 1/15 (7%), Progressive diseas 3/15 (20%)	All patients with PDBFB rearrangement	800 mg/day (2 patients received 400 mg/day)	Median time to surgical excision in 7 patients 3.3 months (range 3-8 months)	-	Median follow up of survivors 18 months (range 6-82 months)
Zhu et al *	2011	Zhonghua Zhong Liu Za Zhi	Case series	24	-	DFSP	-	-	-	-	-	Complete response 8/24 (33.3%), Partial response 10/24 (41.7%), Stable disease 2/14 (8.3%), Progressive disease 4/24 (16.7%)	-	400 mg/day	Median response time 5.6 months	-	Median survival in patients with (CR+PR+SD) 30 months, PD - 10 months
Kim et al	2012	Journal of European Academy of Dermatology and Venerology	Case series	3/65 patients treated with imatinib	Metastases - Patient 1 - cervical lymph nodes, Patient 2 - brain, lung, scapular area, Patient 3 - pleura	DFSP (classical, fibrosarcomatous type)	-	-	3 patients	Metastatic disease	Death in 2 patients and stable disease in third. Decrease in size of the pleural mass of the third patient.	-	CD 34 +	400 to 600mg/day	Palliative treatment from 7 months to 2 years		2 patients died. Upto 2 years of follow up in the third patient
Michej et al	2012	Virchows Archives	Case Series(Conference Abstract, 24th European Congress of Pathology)	15	Patient with locally advanced,/initally inoperable and metastatic disease	DFSP (7 patients with Fibrosarcomatous transformation)	Not metioned	-	8 patients (includes 2 lung, 2 soft tissue, 2 lymph nodes)	-	-	Partial response 10/15 (67%), Stable disease 2/15 (13%), Progressive disease 3/15 (20%)	FISH positive for t(17:22)	400-800 mg per day	-	-	Median follow up 16 months (range 4 - 81 months)
Eberst et al	2013	European Journal of Cancer	Case Series (European Cancer Congress 2013)	4 patients with DFSP treated with Imatinib	-	-	-	-	-	-	-	One patient with complete response	-	-	-	-	-
* Full text not available
