# Supplementary material for: Neoadjuvant treatment of Dermatofibrosarcoma Protuberans of pancreas with Imatinib: case report and systematic review of literature
Source: Clin Sarcoma Res. 2014 Aug 6;4:8. doi: 10.1186/2045-3329-4-8 (PMC4179866; doi:10.1186/2045-3329-4-8)
Supplement: Additional file 4 — Summary of phase II studies utilizing Imatinib for the treatment of patients with Dermatofibrosarcoma Protuberans. [file 2045-3329-4-8-S4.xlsx]

## Sheet: Sheet1
Table 4- Summary of phase II studies utilizing Imatinib for the treatment of patients with Dermatofibrosarcoma Protuberans
Authors	Year	Journal	Type	Total patients	Location	Histologic Subtype	Locally advanced primary	Local Recurrence	Metastatic	Pre Imatinib Characterization	Post imatinib response	Reported response	Molecular characteristics	Dose	Duration of neoadjuvant/palliative therapy	Adjuvant treatment	Follow up
McArthur et al	2005	Journal of Clinical Oncology	Phase II Study	9	Head and neck - 3, arm - 2, trunk - 2, perineal area - 2	DFSP	8 patients	-	2 patients	-	-	-	9 tumors positive for t(17:22), one negative	400 mg BID	21-698 days	-	32-845 days
Kerob et al	2010	Clinical Cancer Research	Phase II study	25	Trunk (14/25), Head and Neck (3/25), Extremities (6/25), other 2/25	DFSP	20 patients	5 patients	-	Median longest MRI diameter 3.5 cm	Median longest MRI diameter 2.6	Partial or complete response in 9/25 (35%), median relative tumor decrease 20% (range 12.5-100%)	COL1A-PDGF + in 21/25 tumors, 2/25 -ve, 2/25 - non informative. Karyotype - abnormal in 5/15	600 mg/day	2 month	none
Rutkowski et al	2010	Journal of Clinical Oncology	Phase II study (EORTC)	16	Trunk (7/16), Head and Neck (4/16), Extremities (5/16)	DFSP (Classic 8/16, Fibrosarcomatous 7/16, Pigmented 1/16)	4 patients	8 patients	6 patients (5 lung metastases)	Median maximum largest lesion size 11.75 cm (range 1.2 - 49 cm)	-	Partial response 7/16 (44%), Stable disease 4/16 (25%), Progressive disease 3/16 (19%), not evaluable 2/16 (12%)	COL1A-PDGFB + by FISH in all 16 patients	400 mg BID	Response evaluted after 14 weeks	-	2.6 years
Rutkowski et al	2010	Journal of Clinical Oncology	Phase II study (SWOG)	8 (1 excluded as negative for DFSP)	Trunk (4/8), Head and Neck (3/8), Extremities (1/8)	DFSP (Classic 5/8, Fibrosarcomatous 2/8)	3 patients	4 patients	1 patient	Median maximum largest lesion size 4.5 cm (range 1.9 - 27.9 cm)	-	Partial response 4/8 (50%), Stable disease 2/8 (25%), Progressive disease 1/8 (12.5%), not evaluable 1/8 (12.5%)	COL1A-PDFB + by RT PCR in 7 patients with DFSP	400 mg/day	Response evaluted after 16 weeks	-	2.6 years
Sugiura et al	2010	Journal of Orthopaedic Science	Phase II study of KIT+ or PDGFR sarcoma	1 out of 25 patients had DFSP	-	DFSP in 1 patient	-	-	-	-	-	Stable disease	PDGFR+	600 mg/day increased to 800 mg/day	-	-	-
Ugurel et al	2014	Clinical Cancer Research	Phase II trial (DeCOG)	14	Trunk and extremities	DFSP (10 classical type, 1 myxoid type, 1 pigmented type, 2 fibrosarcomatous type)	Yes (11/14)	Yes (3/14)	-	Median longest tumor diameter 4.3 cm	Complete response - 7.1%, partial response - 50%, stable disease - 35.7%, progressive disease - 7.1%	Median maximum tumor shrinkage 31.5%	t(17;22) - 5/11 positive, 3/11 negative, 3/11 non informative, CD34 - all tumors +	600 mg/day	Median - 3.1 months	-	Median follow up 6.4 years
